# Supplementary material for: Design, Structural Inspection and Bio-Medicinal Applications of Some Novel Imine Metal Complexes Based on Acetylferrocene
Source: Materials (Basel). 2022 Jul 12;15(14):4842. doi: 10.3390/ma15144842 (PMC9317992; doi:10.3390/ma15144842)
Supplement: Supplementary file 1 [file materials-15-04842-s001.zip]

Archive with 1 entries (1 files):
- materials-1765452-supplementary.pdf
